# Supplementary material for: Hydrogen-Bonding-Driven Nontraditional Photoluminescence of a β-Enamino Ester
Source: Molecules. 2023 Aug 8;28(16):5950. doi: 10.3390/molecules28165950 (PMC10458074; doi:10.3390/molecules28165950)
Supplement: Supplementary file 1 [file molecules-28-05950-s001.zip]

Archive with 1 entries (1 files):
- molecules-2502104-supplementary.pdf
